# Supplementary material for: Changes in Digestive Microbiota, Rumen Fermentations and Oxidative Stress around Parturition Are Alleviated by Live Yeast Feed Supplementation to Gestating Ewes
Source: J Fungi (Basel). 2021 Jun 4;7(6):447. doi: 10.3390/jof7060447 (PMC8228133; doi:10.3390/jof7060447)
Supplement: Supplementary file 1 [file jof-07-00447-s001.zip]

Archive with 1 entries (1 files):
- jof-1183832-supplementary.pdf
